# Supplementary material for: Assessment of common genetic variation in Alzheimer’s and Parkinson’s diseases reveals global distinction in population attributable risk
Source: medRxiv. 2025 May 5:2024.09.23.24314240. Preprint. [Version 3] doi: 10.1101/2024.09.23.24314240 (PMC11451675; doi:10.1101/2024.09.23.24314240)
Supplement: Supplement 1 [file media-1.xlsx]

## Sheet: Overview
Overview
Supplementary Table 1 - Data overview of summary statistics from previously published population-specific GWAS included in this study
Supplementary Table 2 - Parkinson's disease summary statistics and PAR calculations for population-specific GWAS
Supplementary Table 3 - Alzheimer's disease summary statistics and PAR calculations for population-specific GWAS
Supplementary Table 4 - Highest Population Attributable Risk estimates for Alzheimer's and Parkinson's diseases across ancestries (p < 0.05)
Supplementary Table 5 - Population attributable risk for other Parkinson's disease-related coding variants for comparison
Supplementary Table 6 - Population attributable risk for highest posterior probability (PP > 80%) in AD-related variants
Supplementary Table 7 - Population attributable risk for highest posterior probability (PP > 80%) in AD-related variants

## Sheet: Suppl 1
Supplementary Table 1. Data overview of summary statistics from previously published population-specific GWAS included in this study
	Source	Ancestry	Cases	Controls	Total
Parkinson's disease	European GWAS meta-analysis	European	37736	1104289	1142025
	African and African admixed GWAS meta-analysis	African and African admixed	1200	2445	3645
	East Asian GWAS meta-analysis	East Asian	6724	24851	31575
	Latino GWAS meta-analysis	Latino	807	690	1497
Alzheimer's disease	AD GWAS meta-analysis	European	39106	401577	440683
	FinnGen Release 6	European	7329	131102	138431
	African American GWAS meta-analysis	African American	2784	5222	8006
	East Asian GWAS meta-analysis	East Asian	3962	4074	8036
	Latino GWAS meta-analysis	Latino	1095	1179	2274

## Sheet: Suppl 2
Supplementary Table 2. Alzheimer's disease summary statistics and PAR calculations for population-specific GWAS
Ancestry	Nearest gene	SNP	Chromosome	Position	Effect allele	Other allele	Risk allele	Beta	p-value	Effect allele frequency	Risk allele frequency	Beta (absolute value)	Odds ratio	PAR
European	APOE	rs1065853	19	44909976	T	G	G	-0.6908	2.85e-174	0.0589	0.9411	0.6908	1.99531	0.483654
European	CASS4	rs113221226	20	56449045	A	G	G	-0.1264	1.89e-11	0.0807	0.9193	0.1264	1.13474	0.110212
European	HLA-DRB1;HLA-DQA1	rs35472547	6	32592593	T	G	G	-0.0869	4.92e-09	0.1479	0.8521	0.0869	1.09079	0.0718053
European	CLU	rs1532278	8	27608798	T	C	C	-0.1092	1.05e-25	0.3768	0.6232	0.1092	1.11539	0.0670843
European	APOE	rs1081105	19	44909698	A	C	C	-0.9599	3.85e-295	0.9582	0.0418	0.9599	2.61144	0.0631072
European	TSPAN14	rs7922621	10	80491788	A	C	A	0.0802	3.99e-10	0.8017	0.8017	0.0802	1.0835	0.0627445
European	SLC24A4	rs36026988	14	92472038	T	C	T	0.0802	1.57e-10	0.7905	0.7905	0.0802	1.0835	0.0619222
European	PICALM;EED	rs9787874	11	86149263	A	G	A	0.1047	3.38e-25	0.5291	0.5291	0.1047	1.11038	0.0551783
European	MS4A6A	rs2278867	11	60175636	A	T	A	0.0875	2.78e-17	0.6034	0.6034	0.0875	1.09144	0.052291
European	EPHA1-AS1	rs11771145	7	143413669	A	G	G	-0.0748	1.81e-12	0.3459	0.6541	0.0748	1.07767	0.0483469
European	PMS2P1	rs7384878	7	100334426	T	C	T	0.0695	3.35e-10	0.6925	0.6925	0.0695	1.07197	0.0474745
European	ADAM10	rs653765	15	58749813	T	C	T	0.0657	6.41e-09	0.7223	0.7223	0.0657	1.06791	0.0467554
European	ABCA7	rs12151021	19	1050875	A	G	A	0.1226	7.69e-30	0.3391	0.3391	0.1226	1.13043	0.0423562
European	KANSL1	rs7225002	17	46111701	A	G	A	0.0683	1.11e-10	0.6016	0.6016	0.0683	1.07069	0.0407904
European	BIN1;CYP27C1	rs34779859	2	127135192	T	G	T	0.1259	9.07e-30	0.3013	0.3013	0.1259	1.13417	0.0388544
European	DOC2A	rs1140239	16	30010081	T	C	C	-0.0599	3.27e-08	0.3682	0.6318	0.0599	1.06173	0.0375373
European	ACE	rs4311	17	63483402	T	C	C	-0.062	8.08e-10	0.4911	0.5089	0.062	1.06396	0.0315243
European	LOC107984208;ECHDC3	rs7912495	10	11676714	A	G	G	-0.0605	2.84e-09	0.5326	0.4674	0.0605	1.06237	0.0283249
European	PSMC3;RAPSN	rs4434960	11	47433000	A	T	T	-0.0688	1.77e-11	0.593	0.407	0.0688	1.07122	0.0281707
European	CR1	rs10779336	1	207625371	T	G	T	0.1373	1.75e-27	0.1969	0.1969	0.1373	1.14717	0.0281621
European	INPP5D	rs36127492	2	233158323	C	G	C	0.0562	3.68e-08	0.4915	0.4915	0.0562	1.05781	0.0276282
European	TREML5P;TREM1	rs4714447	6	41272084	T	C	T	0.0604	1.47e-08	0.3444	0.3444	0.0604	1.06226	0.0209927
European	CBLC	rs80168591	19	44781370	A	G	A	0.8483	4.27e-65	0.0145	0.0145	0.8483	2.33567	0.0189993
European	CD2AP	rs7738044	6	47501537	A	G	G	-0.068	2.1e-09	0.7274	0.2726	0.068	1.07037	0.0188206
European	APH1B	rs75763893	15	63279621	T	C	T	0.1171	4.58e-15	0.1462	0.1462	0.1171	1.12423	0.0178387
European	LILRB5;LILRB2	rs12984029	19	54265512	A	G	A	0.0688	1.48e-08	0.2434	0.2434	0.0688	1.07122	0.01704
European	LINC02059;MIR4280	rs58233521	5	87079937	T	C	T	0.0737	2.66e-08	0.1836	0.1836	0.0737	1.07648	0.013848
European	RASGEF1C	rs113706587	5	180201150	A	G	A	0.1016	4.84e-10	0.1153	0.1153	0.1016	1.10694	0.0121801
European	LOC100130950	rs57402520	17	5236512	A	G	A	0.0878	1.84e-08	0.1248	0.1248	0.0878	1.09177	0.0113232
European	SHARPIN	rs34173062	8	144103704	A	G	A	0.1164	6.27e-09	0.0869	0.0869	0.1164	1.12345	0.0106135
European	CTSB	rs1065712	8	11844613	C	G	C	0.1284	1.16e-08	0.0557	0.0557	0.1284	1.13701	0.00757353
African American	APOE	rs7412	19	45412079	T	C	C	-0.4585	2.54e-12	0.1059	0.8941	0.4585	1.5817	0.342148
African American	APOE	rs429358	19	45411941	T	C	C	-0.8237	2.59e-60	0.7542	0.2458	0.8237	2.27892	0.239172
African American	TSPAN14	rs7922621	10	82251544	A	C	A	0.1577	0.03986	0.93	0.93	0.1577	1.17081	0.137081
African American	HLA	rs35472547	6	32560370	T	G	G	-0.1257	0.1168	0.0692	0.9308	0.1257	1.13394	0.110853
African American	FAM157C/PRDM7	rs7197795	16	90134240	T	C	C	-0.0965	0.5665	0.0154	0.9846	0.0965	1.10131	0.090702
African American	TRANK1	rs9867455	3	36953424	A	T	T	-0.1071	0.007598	0.326	0.674	0.1071	1.11305	0.0707984
African American	REXO1	rs732310	19	1833338	T	G	G	-0.0751	0.1481	0.1651	0.8349	0.0751	1.07799	0.0611347
African American	SNX31	rs1693551	8	101675584	T	C	C	-0.0689	0.2911	0.1106	0.8894	0.0689	1.07133	0.0596555
African American	MS4A gene cluster	rs2278867	11	59943109	A	T	A	0.058	0.2729	0.8454	0.8454	0.058	1.05971	0.048057
African American	PLCG2	rs8056564	16	81980019	T	C	T	0.0543	0.3797	0.8824	0.8824	0.0543	1.0558	0.0469284
African American	PICALM	rs9787874	11	85860305	A	G	A	0.0851	0.02684	0.5445	0.5445	0.0851	1.08883	0.0461344
African American	KAT8	rs78924645	16	31154358	A	G	G	-0.0484	0.5621	0.0625	0.9375	0.0484	1.04959	0.0444256
African American	IGH gene cluster	rs2725151	14	106240455	A	G	G	-0.0789	0.1014	0.5002	0.4998	0.0789	1.0821	0.0394144
African American	APH1B	rs75763893	15	63571820	T	C	C	-0.0412	0.78	0.0255	0.9745	0.0412	1.04206	0.0393741
African American	DOC2A	rs1140239	16	30021402	T	C	C	-0.0463	0.3465	0.1832	0.8168	0.0463	1.04739	0.0372646
African American	CD2AP	rs7738044	6	47469273	A	G	G	-0.1012	0.01092	0.6669	0.3331	0.1012	1.1065	0.0342591
African American	BIN1	rs34779859	2	127892768	T	G	T	0.143	0.01698	0.2221	0.2221	0.143	1.15373	0.0330161
African American	ACE	rs4311	17	61560763	T	C	C	-0.041	0.3329	0.2561	0.7439	0.041	1.04185	0.0301937
African American	EPHA1	rs11771145	7	143110762	A	G	G	-0.0637	0.08965	0.5481	0.4519	0.0637	1.06577	0.0288647
African American	KANSL1	rs7225002	17	44189067	A	G	A	0.0458	0.2332	0.603	0.603	0.0458	1.04687	0.0274829
African American	INPP5D	rs36127492	2	234066969	C	G	C	0.1065	0.06324	0.2467	0.2467	0.1065	1.11238	0.0269758
African American	IDUA	rs4690221	4	983809	T	C	T	0.0737	0.07527	0.3555	0.3555	0.0737	1.07648	0.0264703
African American	SPI1	rs4434960	11	47454551	A	T	T	-0.1187	0.01149	0.7978	0.2022	0.1187	1.12603	0.0248504
African American	ECHDC3	rs7912495	10	11718713	A	G	G	-0.0751	0.07181	0.6766	0.3234	0.0751	1.07799	0.0246021
African American	VWA5B2	rs9837978	3	183936947	A	G	A	0.0425	0.3478	0.5499	0.5499	0.0425	1.04342	0.0233178
African American	CLNK/HS3ST1	rs10939105	4	11023682	A	G	A	0.0551	0.1502	0.4186	0.4186	0.0551	1.05665	0.0231629
African American	SCIMP/RABEP1	rs57402520	17	5139807	A	G	A	0.1443	0.006655	0.1479	0.1479	0.1443	1.15523	0.0224433
African American	ABCA7	rs12151021	19	1050874	A	G	A	0.0536	0.1748	0.3984	0.3984	0.0536	1.05506	0.021466
African American	TMEM106B	rs13237518	7	12269593	A	C	C	-0.0656	0.1105	0.7	0.3	0.0656	1.0678	0.0199344
African American	HS3ST5	rs9374457	6	114679925	A	T	T	-0.0239	0.6569	0.2379	0.7621	0.0239	1.02419	0.0181
African American	CLU	rs1532278	8	27466315	T	C	C	-0.0127	0.7928	0.1968	0.8032	0.0127	1.01278	0.0101614
African American	APP	rs2154481	21	27473875	T	C	T	0.0807	0.1869	0.1187	0.1187	0.0807	1.08405	0.00987767
African American	SLC24A4	rs36026988	14	92938382	T	C	T	0.011	0.8482	0.872	0.872	0.011	1.01106	0.00955281
African American	ZCWPW1/NYAP1	rs7384878	7	99932049	T	C	T	0.01	0.8585	0.8549	0.8549	0.01	1.01005	0.0085187
African American	MME	rs61762319	3	154801978	A	G	G	-0.8326	0.03729	0.9935	0.0065	0.8326	2.29929	0.00837465
African American	RASGEF1C	rs113706587	5	179628150	A	G	A	0.1834	0.1147	0.0367	0.0367	0.1834	1.20129	0.00733335
African American	WDR81	rs9912287	17	1630992	A	G	A	0.0322	0.4886	0.2252	0.2252	0.0322	1.03272	0.00731554
African American	LILRB2	rs12984029	19	54769366	A	G	A	0.0853	0.2504	0.0823	0.0823	0.0853	1.08904	0.00727499
African American	TPCN1	rs6489896	12	113719788	T	C	C	-0.0371	0.4719	0.8369	0.1631	0.0371	1.0378	0.00612689
African American	ADAM10	rs653765	15	59042012	T	C	T	0.0133	0.7464	0.3086	0.3086	0.0133	1.01339	0.00411479
African American	ANK3	rs7068231	10	61784928	T	G	T	0.012	0.7864	0.2501	0.2501	0.012	1.01207	0.00301019
African American	CTSB	rs1065712	8	11702122	C	G	C	0.242	0.2686	0.0101	0.0101	0.242	1.27379	0.0027577
African American	ADAMTS4	rs11265557	1	161106354	T	G	T	0.0026	0.9681	0.8574	0.8574	0.0026	1.0026	0.00222717
African American	SEC61G	rs74504435	7	54949256	A	G	G	-0.1044	0.4851	0.9828	0.0172	0.1044	1.11004	0.00188919
African American	COX7C	rs58233521	5	86375754	T	C	T	0.0387	0.6802	0.0469	0.0469	0.0387	1.03946	0.00184719
African American	TREM2	rs4714447	6	41239822	T	C	T	0.009	0.8631	0.1606	0.1606	0.009	1.00904	0.00144982
African American	SORL1	rs3781837	11	121448972	T	C	C	-0.1265	0.5738	0.9912	0.0088	0.1265	1.13485	0.00118527
African American	FBXO33	rs74745468	14	39887676	A	G	A	0.0455	0.7634	0.0186	0.0186	0.0455	1.04655	0.0008651
East Asian	APOE	rs7412	19	45412079	T	C	C	-0.514666	2.55e-08	0.02701	0.97299	0.514666	1.67308	0.395734
East Asian	APOE	rs429358	19	45411941	C	T	C	1.22053	1.09e-134	0.2428	0.2428	1.22053	3.389	0.367108
East Asian	SORL1	rs3781837	11	121448972	C	T	T	-0.250643	2.96e-10	0.2139	0.7861	0.250643	1.28485	0.182954
East Asian	SLC24A4	rs36026988	14	92938382	C	T	T	-0.11149	0.1833	0.03996	0.96004	0.11149	1.11794	0.101713
East Asian	CLU	rs1532278	8	27466315	T	C	C	-0.128515	0.0005621	0.2608	0.7392	0.128515	1.13714	0.0920425
East Asian	PICALM	rs9787874	11	85860305	G	A	A	-0.138917	3.58e-05	0.4058	0.5942	0.138917	1.14903	0.0813493
East Asian	KANSL1	rs7225002	17	44189067	A	G	A	0.079735	0.01649	0.5067	0.5067	0.079735	1.083	0.0403588
East Asian	DOC2A	rs1140239	16	30021402	T	C	C	-0.0582649	0.106	0.3155	0.6845	0.0582649	1.06	0.0394471
East Asian	ADAMTS4	rs11265557	1	161106354	G	T	G	0.0478373	0.1502	0.4523	0.4523	0.0478373	1.049	0.0216822
East Asian	FERMT2	rs2025632	14	53294319	T	C	T	0.07139	0.0671	0.2401	0.2401	0.07139	1.074	0.0174572
East Asian	SNX31	rs1693551	8	101675584	C	T	C	0.0372958	0.2615	0.4557	0.4557	0.0372958	1.038	0.0170218
East Asian	TSPAN14	rs7922621	10	82251544	C	A	A	-0.0125788	0.9067	0.02466	0.97534	0.0125788	1.01266	0.0121955
East Asian	CLNK/HS3ST1	rs10939105	4	11023682	A	G	A	0.0459289	0.2608	0.2081	0.2081	0.0459289	1.047	0.00968596
East Asian	FAM157C/PRDM7	rs7197795	16	90134240	T	C	T	0.114221	0.1769	0.04284	0.04284	0.114221	1.121	0.00515691
East Asian	CD2AP	rs7738044	6	47469273	G	A	G	0.0363319	0.4565	0.1343	0.1343	0.0363319	1.037	0.00494453
East Asian	ADAM10	rs653765	15	59042012	T	C	T	0.0207825	0.6829	0.1257	0.1257	0.0207825	1.021	0.00263275
East Asian	LILRB2	rs12984029	19	54769366	A	G	A	0.555034	0.1304	0.002527	0.002527	0.555034	1.742	0.00187152
Latino	APOE	rs7412	19	45412079	T	C	C	-0.304154	0.063046	0.0583631	0.941637	0.304154	1.35548	0.250786
Latino	SEC61G	rs74504435	7	54949256	G	A	A	-0.213647	0.248877	0.0505367	0.949463	0.213648	1.23819	0.184438
Latino	APOE	rs429358	19	45411941	C	T	C	0.716317	5.49e-14	0.210868	0.210868	0.716317	2.04688	0.180834
Latino	CTSB	rs1065712	8	11702122	C	G	G	-0.202465	0.444591	0.022585	0.977415	0.202465	1.22442	0.17989
Latino	TSPAN14	rs7922621	10	82251544	C	A	A	-0.147436	0.204095	0.120751	0.879249	0.147436	1.15886	0.122558
Latino	KAT8	rs78924645	16	31154358	A	G	G	-0.15518	0.134153	0.175984	0.824016	0.15518	1.16787	0.121517
Latino	MME	rs61762319	3	154801978	G	A	A	-0.128506	0.670103	0.0147585	0.985241	0.128506	1.13713	0.119024
Latino	SLC24A4	rs36026988	14	92938382	C	T	T	-0.145501	0.149269	0.176655	0.823345	0.145501	1.15662	0.114222
Latino	PICALM	rs9787874	11	85860305	G	A	A	-0.184856	0.0162685	0.447227	0.552773	0.184856	1.20305	0.100912
Latino	ABCA7	rs12151021	19	1050874	A	G	A	0.184236	0.0199669	0.337433	0.337433	0.184236	1.2023	0.0639007
Latino	IDUA	rs4690221	4	983809	T	C	T	0.140414	0.0691628	0.43627	0.43627	0.140414	1.15075	0.0617092
Latino	ADAM10	rs653765	15	59042012	C	T	T	-0.122087	0.114544	0.49754	0.50246	0.122087	1.12985	0.0612496
Latino	ZCWPW1/NYAP1	rs7384878	7	99932049	C	T	T	-0.0758492	0.411923	0.258721	0.741279	0.0758492	1.0788	0.0551889
Latino	EPHA1	rs11771145	7	143110762	A	G	G	-0.0955543	0.21558	0.425089	0.574911	0.0955543	1.10027	0.0545036
Latino	MS4A gene cluster	rs2278867	11	59943109	T	A	A	-0.0677501	0.426846	0.26856	0.73144	0.0677501	1.0701	0.0487717
Latino	TREM2	rs4714447	6	41239822	T	C	T	0.168485	0.0515677	0.271467	0.271467	0.168485	1.18351	0.047453
Latino	CLU	rs1532278	8	27466315	T	C	C	-0.0663717	0.433241	0.284213	0.715787	0.0663717	1.06862	0.0468202
Latino	ANK3	rs7068231	10	61784928	T	G	G	-0.0709634	0.367208	0.373658	0.626342	0.0709634	1.07354	0.0440341
Latino	ECHDC3	rs7912495	10	11718713	G	A	G	0.1058	0.17768	0.4072	0.4072	0.1058	1.1116	0.0434682
Latino	IGH gene cluster	rs2725151	14	106240455	G	A	G	0.0990939	0.208627	0.389982	0.389982	0.0990939	1.10417	0.0390385
Latino	HS3ST5	rs9374457	6	114679925	A	T	A	0.0989762	0.22334	0.324911	0.324911	0.0989762	1.10404	0.0326984
Latino	SPI1	rs4434960	11	47454551	T	A	T	0.113739	0.177	0.27907	0.27907	0.113739	1.12046	0.0325234
Latino	CD2AP	rs7738044	6	47469273	G	A	G	0.11164	0.184045	0.27907	0.27907	0.11164	1.11811	0.0319092
Latino	ADAMTS4	rs11265557	1	161106354	G	T	G	0.117774	0.181855	0.251789	0.251789	0.117774	1.12499	0.0305109
Latino	INPP5D	rs36127492	2	234066969	C	G	C	0.0689755	0.395115	0.330054	0.330054	0.0689755	1.07141	0.0230264
Latino	DOC2A	rs1140239	16	30021402	T	C	T	0.0827774	0.345459	0.260957	0.260957	0.0827774	1.0863	0.0220246
Latino	CLNK/HS3ST1	rs10939105	4	11023682	A	G	A	0.0551603	0.487351	0.382826	0.382826	0.0551603	1.05671	0.0212488
Latino	BIN1	rs34779859	2	127892768	T	G	T	0.0808424	0.346603	0.257156	0.257156	0.0808424	1.0842	0.0211936
Latino	SNX31	rs1693551	8	101675584	T	C	C	-0.0294092	0.728929	0.334302	0.665698	0.0294092	1.02985	0.0194813
Latino	ACE	rs4311	17	61560763	T	C	C	-0.0318829	0.686753	0.398927	0.601073	0.0318829	1.0324	0.0191008
Latino	FERMT2	rs2025632	14	53294319	T	C	T	0.0917949	0.340339	0.199463	0.199463	0.0917949	1.09614	0.0188156
Latino	APP	rs2154481	21	27473875	T	C	T	0.0425709	0.603149	0.322674	0.322674	0.0425709	1.04349	0.0138389
Latino	TMEM106B	rs13237518	7	12269593	C	A	C	0.0269048	0.7255	0.45975	0.45975	0.0269048	1.02727	0.0123821
Latino	TRANK1	rs9867455	3	36953424	A	T	T	-0.0197763	0.803863	0.380814	0.619186	0.0197763	1.01997	0.012216
Latino	REXO1	rs732310	19	1833338	T	G	T	0.0350389	0.67619	0.337657	0.337657	0.0350389	1.03566	0.0118976
Latino	APH1B	rs75763893	15	63571820	T	C	T	0.111684	0.405897	0.0977191	0.0977191	0.111684	1.11816	0.0114147
Latino	SHARPIN	rs34173062	8	145158607	A	G	A	0.155704	0.312906	0.0556798	0.0556798	0.155704	1.16848	0.00929375
Latino	PLCG2	rs8056564	16	81980019	C	T	C	0.024956	0.771998	0.296064	0.296064	0.024956	1.02527	0.00742598
Latino	WDR81	rs9912287	17	1630992	A	G	A	0.0326414	0.724962	0.215787	0.215787	0.0326414	1.03318	0.00710891
Latino	VWA5B2	rs9837978	3	183936947	G	A	G	0.0198909	0.806544	0.332513	0.332513	0.0198909	1.02009	0.00663586
Latino	HLA	rs35472547	6	32560370	T	G	T	0.0502938	0.660702	0.124776	0.124776	0.0502938	1.05158	0.00639479
Latino	KANSL1	rs7225002	17	44189067	G	A	A	-0.0095	0.90425	0.388864	0.611136	0.00949998	1.00955	0.00579961
Latino	CASS4	rs113221226	20	55024101	A	G	A	0.0815063	0.59908	0.0666369	0.0666369	0.0815063	1.08492	0.00562696
Latino	TPCN1	rs6489896	12	113719788	C	T	C	0.045843	0.699339	0.109794	0.109794	0.045843	1.04691	0.00512405
Latino	FAM157C/PRDM7	rs7197795	16	90134240	T	C	T	0.101093	0.611099	0.0377907	0.0377907	0.101093	1.10638	0.00400408
Latino	FBXO33	rs74745468	14	39887676	A	G	A	0.0530193	0.733887	0.0632826	0.0632826	0.0530193	1.05445	0.00343391
Latino	LILRB2	rs12984029	19	54769366	A	G	A	0.0160899	0.877244	0.162567	0.162567	0.0160899	1.01622	0.0026299
Latino	SORL1	rs3781837	11	121448972	C	T	C	0.126756	0.641841	0.0194544	0.0194544	0.126756	1.13514	0.00262217
Latino	COX7C	rs58233521	5	86375754	T	C	T	0.018704	0.871594	0.12254	0.12254	0.018704	1.01888	0.00230822
Latino	CR1	rs10779336	1	207798716	T	G	T	0.0120373	0.903591	0.17576	0.17576	0.0120373	1.01211	0.00212393
Latino	RASGEF1C	rs113706587	5	179628150	A	G	A	0.0258627	0.856666	0.0793828	0.0793828	0.0258627	1.0262	0.00207551
Latino	SCIMP/RABEP1	rs57402520	17	5139807	A	G	A	0.00357361	0.975109	0.116726	0.116726	0.00357361	1.00358	0.0004177

## Sheet: Suppl 3
Supplementary Table 3. Parkinson's disease summary statistics and PAR calculations for population-specific GWAS
Ancestry	Nearest gene	SNP	Chromosome	Position	Effect allele	Other allele	Risk allele	Beta	p-value	Effect allele frequency	Risk allele frequency	Beta (absolute value)	Odds ratio	PAR
European	MAPT	rs62053943	17	45666837	T	C	C	-0.27	3.58e-68	0.1552	0.8448	0.27	1.30996	0.207518
European	MAPT	rs117615688	17	45720942	A	G	G	-0.2324	6.71e-16	0.067	0.933	0.2324	1.26162	0.196203
European	GAK	rs873786	4	931588	T	C	C	-0.1731	1.79e-21	0.0988	0.9012	0.1731	1.18898	0.145528
European	HLA-DRB5	rs112485576	6	32610995	A	C	C	-0.1676	6.96e-28	0.163	0.837	0.1676	1.18246	0.132488
European	GS1-124K5.11	rs76949143	7	66544864	A	T	T	-0.1432	1.43e-08	0.0507	0.9493	0.1432	1.15396	0.127517
European	MCCC1	rs10513789	3	183042285	T	G	T	0.1485	1.22e-34	0.8112	0.8112	0.1485	1.16009	0.11494
European	SNCA	rs356182	4	89704960	A	G	G	-0.2774	3.89e-154	0.6278	0.3722	0.2774	1.31969	0.106337
European	CHD9	rs10221156	16	52935514	A	G	G	-0.1156	1.08e-10	0.0932	0.9068	0.1156	1.12255	0.100012
European	VPS13C	rs2251086	15	61705186	T	C	C	-0.1186	6.08e-18	0.1417	0.8583	0.1186	1.12592	0.0975354
European	KCNS3	rs76116224	2	17966582	A	T	A	0.1104	1.27e-08	0.9042	0.9042	0.1104	1.11672	0.0954667
European	C5orf24	rs11950533	5	134863415	A	C	C	-0.0916	7.16e-09	0.102	0.898	0.0916	1.09593	0.07931
European	RNF141	rs7938782	11	10537230	A	G	A	0.087	2.12e-09	0.8776	0.8776	0.087	1.0909	0.0738776
European	LCORL	rs34025766	4	17967188	A	T	T	-0.0839	2.87e-10	0.1589	0.8411	0.0839	1.08752	0.0685658
European	CTSB	rs1293298	8	11854934	A	C	A	0.093	3.99e-16	0.7444	0.7444	0.093	1.09746	0.067643
European	DNAH17	rs666463	17	78429399	A	T	A	0.076	3.2e-09	0.8328	0.8328	0.076	1.07896	0.0617025
European	FGF20	rs620513	8	16840084	T	G	G	-0.0856	2.72e-15	0.2682	0.7318	0.0856	1.08937	0.0613866
European	NUCKS1	rs823118	1	205754444	T	C	T	0.1066	1.11e-29	0.566	0.566	0.1066	1.11249	0.0598578
European	GPNMB	rs199351	7	23260430	A	C	A	0.1016	5.25e-26	0.5939	0.5939	0.1016	1.10694	0.0597191
European	ITPKB	rs4653767	1	226728377	T	C	T	0.0833	1.38e-15	0.7196	0.7196	0.0833	1.08687	0.0588325
European	SETD1A	rs11150601	16	30966478	A	G	A	0.0907	5.12e-20	0.6442	0.6442	0.0907	1.09494	0.0576356
European	FAM47E-STBD1	rs6854006	4	76276901	T	C	C	-0.0912	5.82e-21	0.3632	0.6368	0.0912	1.09549	0.0573213
European	TMEM163	rs57891859	2	134707046	A	G	A	0.0807	4.55e-14	0.7185	0.7185	0.0807	1.08405	0.0569479
European	BST1	rs4698412	4	15735725	A	G	A	0.1035	2.06e-28	0.5529	0.5529	0.1035	1.10905	0.0568631
European	FYN	rs997368	6	111922088	A	G	A	0.0714	1.84e-09	0.8049	0.8049	0.0714	1.07401	0.056222
European	GCH1	rs11158026	14	54882151	T	C	C	-0.0842	1.66e-16	0.3245	0.6755	0.0842	1.08785	0.0560162
European	SH3GL2	rs13294100	9	17579692	T	G	G	-0.0859	8.72e-18	0.3422	0.6578	0.0859	1.0897	0.0557155
European	VAMP4	rs11578699	1	171750629	T	C	C	-0.0704	4.47e-09	0.1949	0.8051	0.0704	1.07294	0.0554648
European	HIP1R	rs10847864	12	122842051	T	G	T	0.1478	1.47e-37	0.364	0.364	0.1478	1.15928	0.054801
European	RPS6KL1	rs3742785	14	74906331	A	C	A	0.0707	1.92e-09	0.7866	0.7866	0.0707	1.07326	0.0544859
European	SNCA	rs5019538	4	89715479	A	G	G	-0.1565	1.13e-36	0.6792	0.3208	0.1565	1.16941	0.0515456
European	ITGA8	rs896435	10	15515407	T	C	T	0.0735	3.41e-13	0.6892	0.6892	0.0735	1.07627	0.0499392
European	KCNIP3	rs2042477	2	95335195	A	T	T	-0.0657	1.38e-08	0.2422	0.7578	0.0657	1.06791	0.0489409
European	TRIM40	rs9261484	6	30140906	T	C	C	-0.0635	1.62e-08	0.2451	0.7549	0.0635	1.06556	0.047157
European	RETREG3	rs12951632	17	42588995	T	C	T	0.0642	1.4e-09	0.7349	0.7349	0.0642	1.06631	0.0464639
European	CAB39L	rs9568188	13	49353596	T	C	T	0.0617	1.15e-08	0.7397	0.7397	0.0617	1.06364	0.0449603
European	CD19	rs2904880	16	28933075	C	G	G	-0.065	7.87e-10	0.3094	0.6906	0.065	1.06716	0.0443243
European	TMEM175	rs34311866	4	958159	T	C	C	-0.2126	9.98e-70	0.8065	0.1935	0.2126	1.23689	0.0438291
European	PAM	rs26431	5	103030090	C	G	C	0.0621	1.57e-09	0.7025	0.7025	0.0621	1.06407	0.0430698
European	CLCN3	rs62333164	4	169662006	A	G	G	-0.0638	2e-10	0.3264	0.6736	0.0638	1.06588	0.0424907
European	SCARB2	rs6825004	4	76189212	C	G	C	0.0622	1.17e-09	0.6912	0.6912	0.0622	1.06418	0.0424738
European	UBTF	rs2269906	17	44216969	A	C	A	0.0631	6.24e-10	0.6531	0.6531	0.0631	1.06513	0.0408029
European	IP6K2	rs12497850	3	48711556	T	G	T	0.0636	1.36e-10	0.6476	0.6476	0.0636	1.06567	0.0407907
European	MED12L	rs11707416	3	151391177	A	T	T	-0.0627	1.13e-10	0.3672	0.6328	0.0627	1.06471	0.0393361
European	DLG2	rs12283611	11	83776234	A	C	C	-0.0645	2.61e-10	0.4148	0.5852	0.0645	1.06663	0.0375262
European	NOD2	rs6500328	16	50702745	A	G	A	0.0586	1.82e-09	0.5985	0.5985	0.0586	1.06035	0.0348609
European	FCGR2A	rs6658353	1	161499264	C	G	C	0.065	6.1e-12	0.5011	0.5011	0.065	1.06716	0.0325577
European	SCAF11	rs7134559	12	46025303	T	C	C	-0.0539	3.96e-08	0.404	0.596	0.0539	1.05538	0.0319513
European	RIT2	rs12456492	18	43093415	A	G	G	-0.0983	3.8e-23	0.6816	0.3184	0.0983	1.10329	0.0318415
European	MIPOL1	rs12147950	14	37520065	T	C	C	-0.0529	3.54e-08	0.4376	0.5624	0.0529	1.05432	0.0296462
European	FBRSL1	rs11610045	12	132487182	A	G	A	0.0601	1.77e-10	0.4896	0.4896	0.0601	1.06194	0.0294345
European	CASC16	rs3104783	16	52602330	A	C	A	0.0668	1.29e-12	0.4343	0.4343	0.0668	1.06908	0.0291283
European	SYT17	rs6497339	16	19266171	A	T	A	0.063	2.76e-11	0.4536	0.4536	0.063	1.06503	0.0286511
European	FAM171A2	rs850738	17	44357262	A	G	G	-0.071	1.29e-11	0.6056	0.3944	0.071	1.07358	0.028202
European	GALC	rs979812	14	87997920	T	G	T	0.061	6.19e-11	0.4421	0.4421	0.061	1.0629	0.0270553
European	FAM47E	rs4101061	4	76226816	A	G	G	-0.0912	4.97e-19	0.7107	0.2893	0.0912	1.09549	0.0268821
European	ASXL3	rs1941685	18	33724354	T	G	T	0.0531	1.69e-08	0.4983	0.4983	0.0531	1.05454	0.0264559
European	WNT3	rs11658976	17	46789439	A	G	G	-0.0624	3.52e-08	0.5802	0.4198	0.0624	1.06439	0.0263187
European	MEX3C	rs8087969	18	51157219	T	G	G	-0.0578	1.41e-08	0.5496	0.4504	0.0578	1.0595	0.0261007
European	STK39	rs1474055	2	168253884	T	C	T	0.1796	2.54e-39	0.1312	0.1312	0.1796	1.19674	0.0251626
European	LINC00693	rs6808178	3	28664199	T	C	T	0.0658	8.09e-12	0.3794	0.3794	0.0658	1.06801	0.0251551
European	MAP4K4	rs11683001	2	101780501	A	T	A	0.0705	8.04e-13	0.337	0.337	0.0705	1.07304	0.0240246
European	IGSF9B	rs3802920	11	133917106	T	G	T	0.1073	6.26e-20	0.2054	0.2054	0.1073	1.11327	0.0227363
European	SH3GL2	rs10756907	9	17727067	A	G	G	-0.0926	5.06e-17	0.7666	0.2334	0.0926	1.09702	0.0221437
European	LRRK2	rs76904798	12	40220632	T	C	T	0.1439	1.52e-28	0.1444	0.1444	0.1439	1.15477	0.02186
European	SPPL2B	rs55818311	19	2341049	T	C	C	-0.0696	4.18e-10	0.6937	0.3063	0.0696	1.07208	0.021601
European	DYRK1A	rs2248244	21	37480059	A	G	A	0.0714	2.74e-11	0.2828	0.2828	0.0714	1.07401	0.0205011
European	SPTSSB	rs1450522	3	161359842	A	G	G	-0.0616	5.01e-10	0.6742	0.3258	0.0616	1.06354	0.0202805
European	BIN3	rs2280104	8	22668467	T	C	T	0.0556	1.16e-08	0.3604	0.3604	0.0556	1.05717	0.0201897
European	CHRNB1	rs12600861	17	7452302	A	C	C	-0.0565	1.01e-08	0.6484	0.3516	0.0565	1.05813	0.020028
European	RAB29	rs11557080	1	205768611	A	G	A	0.1315	2.5e-22	0.1389	0.1389	0.1315	1.14054	0.0191469
European	RIMS1	rs12528068	6	71778059	T	C	T	0.0657	1.63e-10	0.2844	0.2844	0.0657	1.06791	0.0189466
European	LOC100131289	rs4140646	6	27771022	A	G	A	0.0833	5.62e-12	0.2081	0.2081	0.0833	1.08687	0.0177562
European	FAM49B	rs2086641	8	129889663	T	C	C	-0.0605	1.81e-08	0.7225	0.2775	0.0605	1.06237	0.0170126
European	BAG3	rs72840788	10	119656173	A	G	A	0.0763	1.57e-11	0.2155	0.2155	0.0763	1.07929	0.0167992
European	UBAP2	rs6476434	9	34046393	T	C	C	-0.0615	6.58e-09	0.7336	0.2664	0.0615	1.06343	0.0166171
European	SIPA1L2	rs10797576	1	232528865	T	C	T	0.1114	6.84e-17	0.1403	0.1403	0.1114	1.11784	0.0162643
European	ELOVL7	rs1867598	5	60842132	A	G	G	-0.1554	2.52e-23	0.9019	0.0981	0.1554	1.16813	0.0162255
European	MBNL2	rs4771268	13	97212767	T	C	T	0.0675	1.45e-09	0.2295	0.2295	0.0675	1.06983	0.0157733
European	CAMK2D	rs13117519	4	113447909	T	C	T	0.0875	9.82e-13	0.1744	0.1744	0.0875	1.09144	0.0156972
European	LRRK2	rs34637584	12	40340400	A	G	A	2.4289	3.61e-148	0.0015	0.0015	2.4289	11.3464	0.0152824
European	KPNA1	rs55961674	3	122478045	T	C	T	0.0861	9.98e-12	0.1722	0.1722	0.0861	1.08992	0.0152473
European	KRTCAP2	rs35749011	1	155162560	A	G	A	0.6068	1.72e-70	0.0169	0.0169	0.6068	1.83455	0.0139078
European	BRIP1	rs61169879	17	61840005	T	C	T	0.082	9.28e-10	0.1641	0.1641	0.082	1.08546	0.0138294
European	GBF1	rs10748818	10	102255522	A	G	G	-0.079	1.05e-09	0.8514	0.1486	0.079	1.0822	0.0120681
European	CRLS1	rs77351827	20	6025395	T	C	T	0.0802	8.87e-09	0.1275	0.1275	0.0802	1.0835	0.0105346
European	INPP5F	rs117896735	10	119776815	A	G	A	0.4354	2.36e-28	0.0166	0.0166	0.4354	1.54558	0.00897536
European	RPS12	rs75859381	6	132889222	T	C	C	-0.2207	1.04e-10	0.9673	0.0327	0.2207	1.24695	0.00801055
European	SATB1	rs73038319	3	18320267	A	C	C	-0.1693	5.94e-13	0.9592	0.0408	0.1693	1.18448	0.00747037
European	GBAP1	rs76763715	1	155235843	T	C	C	-0.7467	1.59e-22	0.9953	0.0047	0.7467	2.11003	0.00519004
European	PMVK	rs114138760	1	154925709	C	G	C	0.2812	4.19e-09	0.0112	0.0112	0.2812	1.32472	0.00362367
African/African Admixed	RAB29	rs11557080	1	205768611	A	G	G	-0.3481	0.154	0.0503	0.9497	0.3481	1.41637	0.283375
African/African Admixed	GBF1	rs10748818	10	102255522	A	G	A	0.187	0.01233	0.8696	0.8696	0.187	1.20563	0.151689
African/African Admixed	MCCC1	rs10513789	3	183042285	T	G	T	0.1727	0.006314	0.8122	0.8122	0.1727	1.18851	0.132778
African/African Admixed	GBA1	rs3115534	1	155235878	T	G	G	-0.4494	2.4e-14	0.7816	0.2184	0.4494	1.56737	0.110252
African/African Admixed	VPS13C	rs2251086	15	61705186	T	C	C	-0.1192	0.01957	0.3778	0.6222	0.1192	1.1266	0.0730162
African/African Admixed	FAM171A2	rs850738	17	44357262	A	G	G	-0.1049	0.07846	0.2905	0.7095	0.1049	1.1106	0.0727608
African/African Admixed	DNAH17	rs666463	17	78429399	A	T	A	0.0889	0.1856	0.8391	0.8391	0.0889	1.09297	0.0723668
African/African Admixed	SNCA	rs356182	4	89704960	A	G	G	-0.2188	2.48e-05	0.6818	0.3182	0.2188	1.24458	0.0722065
African/African Admixed	BRIP1	rs61169879	17	61840005	T	C	C	-0.079	0.4237	0.0792	0.9208	0.079	1.0822	0.0703674
African/African Admixed	FYN	rs997368	6	111922088	A	G	A	0.2066	0.0002744	0.3057	0.3057	0.2066	1.22949	0.0655562
African/African Admixed	RNF141	rs7938782	11	10537230	A	G	A	0.0945	0.06552	0.6618	0.6618	0.0945	1.09911	0.0615532
African/African Admixed	LCORL	rs34025766	4	17967188	A	T	T	-0.1061	0.03149	0.4289	0.5711	0.1061	1.11193	0.0600841
African/African Admixed	MAP4K4	rs11683001	2	101780501	A	T	T	-0.0676	0.3669	0.1367	0.8633	0.0676	1.06994	0.056939
African/African Admixed	ASXL3	rs1941685	18	33724354	T	G	T	0.0675	0.2373	0.7489	0.7489	0.0675	1.06983	0.0496969
African/African Admixed	SH3GL2	rs13294100	9	17579692	T	G	G	-0.1849	0.002815	0.7672	0.2328	0.1849	1.2031	0.0451467
African/African Admixed	RIMS1	rs12528068	6	71778059	T	C	T	0.1037	0.03324	0.4097	0.4097	0.1037	1.10927	0.0428487
African/African Admixed	BST1	rs4698412	4	15735725	A	G	G	-0.0483	0.4964	0.1696	0.8304	0.0483	1.04949	0.0394708
African/African Admixed	SCAF11	rs7134559	12	46025303	T	C	C	-0.0456	0.595	0.1281	0.8719	0.0456	1.04666	0.039089
African/African Admixed	FAM47E-STBD1	rs6854006	4	76276901	T	C	T	0.0852	0.07481	0.4526	0.4526	0.0852	1.08893	0.0386944
African/African Admixed	RIT2	rs12456492	18	43093415	A	G	G	-0.1282	0.01423	0.709	0.291	0.1282	1.13678	0.0382794
African/African Admixed	ITPKB	rs4653767	1	226728377	T	C	T	0.0493	0.3871	0.7667	0.7667	0.0493	1.05054	0.0373003
African/African Admixed	UBAP2	rs6476434	9	34046393	T	C	C	-0.0816	0.09857	0.5446	0.4554	0.0816	1.08502	0.0372756
African/African Admixed	RPS6KL1	rs3742785	14	74906331	A	C	A	0.0735	0.1341	0.46	0.46	0.0735	1.07627	0.0338944
African/African Admixed	CTSB	rs1293298	8	11854934	A	C	A	0.0492	0.3554	0.6883	0.6883	0.0492	1.05043	0.0335468
African/African Admixed	TRIM40	rs9261484	6	30140906	T	C	C	-0.0366	0.5961	0.1406	0.8594	0.0366	1.03728	0.0310422
African/African Admixed	MBNL2	rs4771268	13	97212767	T	C	T	0.1841	0.004975	0.1578	0.1578	0.1841	1.20214	0.0309111
African/African Admixed	LINC00693	rs6808178	3	28664199	T	C	T	0.2227	0.009219	0.1211	0.1211	0.2227	1.24945	0.0293221
African/African Admixed	IGSF9B	rs3802920	11	133917106	T	G	T	0.3455	0.00467	0.0729	0.0729	0.3455	1.4127	0.0292068
African/African Admixed	SPPL2B	rs55818311	19	2341049	T	C	C	-0.0648	0.243	0.5686	0.4314	0.0648	1.06695	0.0280697
African/African Admixed	RETREG3	rs12951632	17	42588995	T	C	T	0.0352	0.5665	0.8022	0.8022	0.0352	1.03583	0.0279374
African/African Admixed	LOC100131289	rs4140646	6	27771022	A	G	A	0.1077	0.04796	0.2516	0.2516	0.1077	1.11371	0.0278146
African/African Admixed	GPNMB	rs199351	7	23260430	A	C	C	-0.0335	0.7277	0.1818	0.8182	0.0335	1.03407	0.0271181
African/African Admixed	DLG2	rs12283611	11	83776234	A	C	C	-0.0498	0.3129	0.4978	0.5022	0.0498	1.05106	0.0250017
African/African Admixed	NOD2	rs6500328	16	50702745	A	G	G	-0.0517	0.3488	0.5446	0.4554	0.0517	1.05306	0.0235933
African/African Admixed	CAB39L	rs9568188	13	49353596	T	C	T	0.0504	0.3067	0.4326	0.4326	0.0504	1.05169	0.0218727
African/African Admixed	MIPOL1	rs12147950	14	37520065	T	C	C	-0.0573	0.2587	0.6359	0.3641	0.0573	1.05897	0.0210209
African/African Admixed	DYRK1A	rs2248244	21	37480059	A	G	A	0.0763	0.1575	0.2691	0.2691	0.0763	1.07929	0.0208902
African/African Admixed	ITGA8	rs896435	10	15515407	T	C	T	0.0885	0.3218	0.2196	0.2196	0.0885	1.09253	0.0199158
African/African Admixed	SCARB2	rs6825004	4	76189212	C	G	C	0.0248	0.6846	0.8051	0.8051	0.0248	1.02511	0.0198155
African/African Admixed	IP6K2	rs12497850	3	48711556	T	G	T	0.0369	0.4517	0.4831	0.4831	0.0369	1.03759	0.0178355
African/African Admixed	UBTF	rs2269906	17	44216969	A	C	C	-0.0221	0.8139	0.1902	0.8098	0.0221	1.02235	0.0177742
African/African Admixed	NUCKS1	rs823118	1	205754444	T	C	T	0.0723	0.2062	0.241	0.241	0.0723	1.07498	0.0177489
African/African Admixed	SPTSSB	rs1450522	3	161359842	A	G	G	-0.099	0.1244	0.8311	0.1689	0.099	1.10407	0.0172732
African/African Admixed	CD19	rs2904880	16	28933075	C	G	G	-0.0173	0.8927	0.0903	0.9097	0.0173	1.01745	0.0156267
African/African Admixed	FCGR2A	rs6658353	1	161499264	C	G	C	0.0298	0.5441	0.5227	0.5227	0.0298	1.03025	0.0155648
African/African Admixed	GALC	rs979812	14	87997920	T	G	T	0.0449	0.3968	0.3138	0.3138	0.0449	1.04592	0.014206
African/African Admixed	ELOVL7	rs1867598	5	60842132	A	G	G	-0.0551	0.3163	0.7548	0.2452	0.0551	1.05665	0.0136994
African/African Admixed	MED12L	rs11707416	3	151391177	A	T	A	0.1069	0.3281	0.1148	0.1148	0.1069	1.11282	0.0127865
African/African Admixed	HIP1R	rs10847864	12	122842051	T	G	T	0.0954	0.383	0.1261	0.1261	0.0954	1.1001	0.0124651
African/African Admixed	SH3GL2	rs10756907	9	17727067	A	G	G	-0.1467	0.2688	0.9295	0.0705	0.1467	1.15801	0.0110167
African/African Admixed	BIN3	rs2280104	8	22668467	T	C	T	0.0863	0.2818	0.1151	0.1151	0.0863	1.09013	0.0102678
African/African Admixed	VAMP4	rs11578699	1	171750629	T	C	T	0.0526	0.3983	0.1894	0.1894	0.0526	1.05401	0.0101255
African/African Admixed	KCNIP3	rs2042477	2	95335195	A	T	A	0.0749	0.346	0.1201	0.1201	0.0749	1.07778	0.0092545
African/African Admixed	LRRK2	rs76904798	12	40220632	T	C	T	0.0902	0.271	0.0925	0.0925	0.0902	1.09439	0.00865579
African/African Admixed	MEX3C	rs8087969	18	51157219	T	G	G	-0.046	0.4827	0.8171	0.1829	0.046	1.04707	0.00853641
African/African Admixed	BAG3	rs72840788	10	119656173	A	G	A	0.1276	0.3819	0.0584	0.0584	0.1276	1.1361	0.00788548
African/African Admixed	SIPA1L2	rs10797576	1	232528865	T	C	T	0.0952	0.2788	0.0795	0.0795	0.0952	1.09988	0.00787781
African/African Admixed	GS1-124K5.11	rs76949143	7	66544864	A	T	T	-0.0083	0.9309	0.0722	0.9278	0.0083	1.00833	0.00767345
African/African Admixed	FAM49B	rs2086641	8	129889663	T	C	C	-0.0648	0.5776	0.8946	0.1054	0.0648	1.06695	0.00700663
African/African Admixed	CAMK2D	rs13117519	4	113447909	T	C	T	0.0924	0.4971	0.071	0.071	0.0924	1.0968	0.00682613
African/African Admixed	FGF20	rs620513	8	16840084	T	G	G	-0.009	0.8665	0.2922	0.7078	0.009	1.00904	0.00635827
African/African Admixed	FAM47E	rs4101061	4	76226816	A	G	G	-0.024	0.6587	0.7431	0.2569	0.024	1.02429	0.00620148
African/African Admixed	TMEM175	rs34311866	4	958159	T	C	C	-0.1042	0.5768	0.9448	0.0552	0.1042	1.10982	0.00602567
African/African Admixed	KPNA1	rs55961674	3	122478045	T	C	T	0.0486	0.555	0.0983	0.0983	0.0486	1.0498	0.00487153
African/African Admixed	STK39	rs1474055	2	168253884	T	C	T	0.022	0.723	0.1731	0.1731	0.022	1.02224	0.00383563
African/African Admixed	C5orf24	rs11950533	5	134863415	A	C	A	0.0626	0.74	0.053	0.053	0.0626	1.0646	0.00341217
African/African Admixed	SYT17	rs6497339	16	19266171	A	T	T	-0.0052	0.9286	0.3436	0.6564	0.0052	1.00521	0.0034105
African/African Admixed	PAM	rs26431	5	103030090	C	G	G	-0.0237	0.7491	0.8657	0.1343	0.0237	1.02398	0.00321059
African/African Admixed	WNT3	rs11658976	17	46789439	A	G	G	-0.0086	0.8739	0.674	0.326	0.0086	1.00864	0.00280778
African/African Admixed	SNCA	rs5019538	4	89715479	A	G	G	-0.0084	0.891	0.7731	0.2269	0.0084	1.00844	0.00191033
African/African Admixed	TMEM163	rs57891859	2	134707046	A	G	A	0.0052	0.9201	0.3594	0.3594	0.0052	1.00521	0.00187024
African/African Admixed	SETD1A	rs11150601	16	30966478	A	G	A	0.0059	0.9208	0.2655	0.2655	0.0059	1.00592	0.00156862
African/African Admixed	CASC16	rs3104783	16	52602330	A	C	A	0.0023	0.9626	0.5366	0.5366	0.0023	1.0023	0.00123408
African/African Admixed	CHRNB1	rs12600861	17	7452302	A	C	C	-0.0032	0.9502	0.6291	0.3709	0.0032	1.00321	0.00118737
African/African Admixed	GCH1	rs11158026	14	54882151	T	C	C	-0.0032	0.9528	0.6896	0.3104	0.0032	1.00321	0.00099388
African/African Admixed	FBRSL1	rs11610045	12	132487182	A	G	G	-0.0012	0.9824	0.2693	0.7307	0.0012	1.0012	0.0008766
African/African Admixed	CLCN3	rs62333164	4	169662006	A	G	G	-0.0006	0.9926	0.1611	0.8389	0.0006	1.0006	0.00050324
East Asian	HLA-DRB5	rs112485576	6	32578772	A	C	C	-0.1605	0.0002972	0.0697115	0.930288	0.1605	1.1741	0.139386
East Asian	ASXL3	rs1941685	18	31304318	T	G	T	0.1539	5.9e-05	0.884615	0.884615	0.1539	1.16637	0.128295
East Asian	RAB29	rs11557080	1	205737739	A	G	A	0.2126	2.91e-20	0.519231	0.519231	0.2126	1.23689	0.109528
East Asian	VPS13C	rs2251086	15	61997385	C	T	C	0.128	5.56e-05	0.829327	0.829327	0.128	1.13655	0.101727
East Asian	ITPKB	rs4653767	1	226916078	C	T	T	-0.1305	3.18e-07	0.264423	0.735577	0.1305	1.1394	0.0930017
East Asian	CLCN3	rs62333164	4	170583157	A	G	G	-0.1028	0.03004	0.0600962	0.939904	0.1028	1.10827	0.0923639
East Asian	DLG2	rs12283611	11	83487277	A	C	C	-0.1187	5.82e-06	0.269231	0.730769	0.1187	1.12603	0.0843332
East Asian	SETD1A	rs11150601	16	30977799	A	G	A	0.092	0.0258	0.949519	0.949519	0.092	1.09636	0.0838298
East Asian	MCCC1	rs10513789	3	182760073	G	T	T	-0.1901	1.1e-16	0.608173	0.391827	0.1901	1.20937	0.0758172
East Asian	SCARB2	rs6825004	4	77110365	G	C	C	-0.1192	4.38e-07	0.379808	0.620192	0.1192	1.1266	0.0727977
East Asian	LCORL	rs34025766	4	17968811	A	T	T	-0.0854	0.008808	0.144231	0.855769	0.0854	1.08915	0.0708859
East Asian	CASC16	rs3104783	16	52636242	A	C	A	0.0881	0.001503	0.817308	0.817308	0.0881	1.0921	0.0700026
East Asian	FYN	rs997368	6	112243291	G	A	A	-0.1087	5.57e-06	0.360577	0.639423	0.1087	1.11483	0.0684013
East Asian	GS1-124K5.11	rs76949143	7	66009851	A	T	T	-0.082	0.01051	0.153846	0.846154	0.082	1.08546	0.0674328
East Asian	RPS6KL1	rs3742785	14	75373034	C	A	A	-0.0761	0.006151	0.216346	0.783654	0.0761	1.07907	0.0583484
East Asian	MED12L	rs11707416	3	151108965	A	T	T	-0.0645	0.04794	0.120192	0.879808	0.0645	1.06663	0.0553719
East Asian	FGF20	rs620513	8	16697593	T	G	G	-0.0911	9.2e-05	0.444712	0.555288	0.0911	1.09538	0.0502986
East Asian	NOD2	rs6500328	16	50736656	G	A	A	-0.0636	0.02556	0.21875	0.78125	0.0636	1.06567	0.0487982
East Asian	GPNMB	rs199351	7	23300049	C	A	A	-0.0708	0.003291	0.310096	0.689904	0.0708	1.07337	0.0481773
East Asian	MEX3C	rs8087969	18	48683589	G	T	T	-0.0574	0.03056	0.269231	0.730769	0.0574	1.05908	0.0413866
East Asian	BST1	rs4698412	4	15737348	A	G	A	0.1105	1.51e-06	0.360577	0.360577	0.1105	1.11684	0.0404254
East Asian	C5orf24	rs11950533	5	134199105	A	C	C	-0.0557	0.03602	0.293269	0.706731	0.0557	1.05728	0.0389068
East Asian	HIP1R	rs10847864	12	123326598	T	G	T	0.0765	0.00142	0.5	0.5	0.0765	1.0795	0.0382314
East Asian	SH3GL2	rs10756907	9	17727065	G	A	G	0.0791	0.0007791	0.408654	0.408654	0.0791	1.08231	0.0325427
East Asian	CHRNB1	rs12600861	17	7355621	C	A	A	-0.0416	0.124	0.216346	0.783654	0.0416	1.04248	0.0322152
East Asian	SH3GL2	rs13294100	9	17579690	G	T	G	0.0658	0.00458	0.487981	0.487981	0.0658	1.06801	0.032123
East Asian	SV2C	rs246814	5	75599208	T	C	T	0.2167	3.48e-08	0.105769	0.105769	0.2167	1.24197	0.0249544
East Asian	TMEM175	rs34311866	4	951947	C	T	C	0.152	7.03e-06	0.127404	0.127404	0.152	1.16416	0.0204862
East Asian	CHD9	rs10221156	16	52969426	A	G	G	-0.0212	0.7243	0.0288462	0.971154	0.0212	1.02143	0.0203841
East Asian	LRRK2	rs76904798	12	40614434	T	C	C	-0.02	0.707	0.0456731	0.954327	0.02	1.0202	0.018914
East Asian	UBTF	rs2269906	17	42294337	C	A	A	-0.0745	0.0058	0.764423	0.235577	0.0745	1.07735	0.0178947
East Asian	GCH1	rs11158026	14	55348869	T	C	C	-0.0386	0.08979	0.557692	0.442308	0.0386	1.03935	0.0171091
East Asian	MIPOL1	rs12147950	14	37989270	C	T	C	0.0308	0.1872	0.548077	0.548077	0.0308	1.03128	0.0168545
East Asian	UBAP2	rs6476434	9	34046391	T	C	C	-0.0977	0.001647	0.834135	0.165865	0.0977	1.10263	0.0167381
East Asian	FAM47E	rs4101061	4	77147969	G	A	G	0.0216	0.4287	0.747596	0.747596	0.0216	1.02183	0.0160616
East Asian	MAP4K4	rs11683001	2	102396963	A	T	A	0.033	0.1492	0.485577	0.485577	0.033	1.03355	0.0160302
East Asian	TMEM163	rs57891859	2	135464616	G	A	G	0.0207	0.4365	0.75	0.75	0.0207	1.02092	0.0154445
East Asian	LOC100131289	rs4140646	6	27738801	A	G	A	0.0875	0.001424	0.170673	0.170673	0.0875	1.09144	0.0153669
East Asian	GBF1	rs10748818	10	104015279	G	A	G	0.0423	0.07134	0.355769	0.355769	0.0423	1.04321	0.0151391
East Asian	KCNIP3	rs2042477	2	96000943	T	A	T	0.0241	0.3051	0.557692	0.557692	0.0241	1.02439	0.0134211
East Asian	DYRK1A	rs2248244	21	38852361	A	G	A	0.0383	0.1034	0.34375	0.34375	0.0383	1.03904	0.0132433
East Asian	BIN3	rs2280104	8	22525980	C	T	T	-0.0632	0.03003	0.802885	0.197115	0.0632	1.06524	0.0126965
East Asian	FBRSL1	rs11610045	12	133063768	A	G	A	0.0991	0.003283	0.122596	0.122596	0.0991	1.10418	0.0126106
East Asian	PAM	rs26431	5	102365794	C	G	C	0.0205	0.3726	0.576923	0.576923	0.0205	1.02071	0.0118079
East Asian	SPTSSB	rs1450522	3	161077630	G	A	G	0.0204	0.3727	0.557692	0.557692	0.0204	1.02061	0.0113632
East Asian	LINC00693	rs6808178	3	28705690	C	T	T	-0.0531	0.06026	0.790865	0.209135	0.0531	1.05454	0.0112766
East Asian	FAM171A2	rs850738	17	42434630	G	A	A	-0.018	0.44	0.478365	0.521635	0.018	1.01816	0.00938552
East Asian	RIMS1	rs12528068	6	72487762	T	C	T	0.1299	0.002193	0.0600962	0.0600962	0.1299	1.13871	0.0082673
East Asian	GBA1	rs146532106	1	155210185	C	G	C	0.312	1.96e-06	0.0216346	0.0216346	0.312	1.36615	0.00785935
East Asian	RPS12	rs75859381	6	133210361	C	T	C	0.2195	0.0004104	0.03125	0.03125	0.2195	1.24545	0.00761205
East Asian	FAM49B	rs2086641	8	130901909	C	T	C	0.0139	0.5434	0.514423	0.514423	0.0139	1.014	0.00714893
East Asian	IGSF9B	rs3802920	11	133787001	T	G	T	0.0503	0.1181	0.137019	0.137019	0.0503	1.05159	0.00701872
East Asian	CAMK2D	rs13117519	4	114369065	T	C	T	0.0595	0.1505	0.0961538	0.0961538	0.0595	1.06131	0.00586024
East Asian	FAM47E-STBD1	rs6854006	4	77198054	T	C	T	0.056	0.1716	0.0961538	0.0961538	0.056	1.0576	0.00550773
East Asian	IP6K2	rs12497850	3	48748989	T	G	G	-0.0815	0.1617	0.939904	0.0600962	0.0815	1.08491	0.00507705
East Asian	SIPA1L2	rs10797576	1	232664611	T	C	T	0.031	0.3316	0.151442	0.151442	0.031	1.03149	0.0047456
East Asian	FCGR2A	rs6658353	1	161469054	C	G	C	0.0105	0.6767	0.25	0.25	0.0105	1.01056	0.00263188
East Asian	ELOVL7	rs1867598	5	60137959	G	A	A	-0.0023	0.9642	0.0576923	0.942308	0.0023	1.0023	0.0021651
East Asian	CAB39L	rs9568188	13	49927732	C	T	C	0.0032	0.8926	0.663462	0.663462	0.0032	1.00321	0.00212197
East Asian	DNAH17	rs666463	17	76425480	T	A	T	0.0544	0.365	0.0336538	0.0336538	0.0544	1.05591	0.00187795
East Asian	VAMP4	rs11578699	1	171719769	T	C	T	0.0103	0.7373	0.153846	0.153846	0.0103	1.01035	0.00159027
East Asian	MBNL2	rs4771268	13	97865021	C	T	T	-0.0027	0.9086	0.581731	0.418269	0.0027	1.0027	0.00112957
East Asian	BRIP1	rs61169879	17	59917366	T	C	C	-0.0023	0.9224	0.581731	0.418269	0.0023	1.0023	0.0009622
East Asian	RETREG3	rs12951632	17	40741013	C	T	T	-0.0009	0.9685	0.425481	0.574519	0.0009	1.0009	0.00051703
East Asian	WNT3	rs11658976	17	44866805	A	G	A	0.0001	0.997	0.396635	0.396635	0.0001	1.0001	3.97e-05
Latino	MAPT	rs117615688	17	43798308	A	G	G	-0.74073	0.00022912	0.0455625	0.954438	0.74073	2.09747	0.511591
Latino	KCNS3	rs76116224	2	18147848	T	A	A	-0.359279	0.026846	0.0733447	0.926655	0.359278	1.4323	0.286015
Latino	SNCA	rs356182	4	90626111	A	G	G	-0.460053	2.48e-08	0.555666	0.444334	0.460053	1.58416	0.206073
Latino	CHD9	rs10221156	16	52969426	A	G	G	-0.246284	0.109404	0.0757883	0.924212	0.246284	1.27926	0.205149
Latino	RNF141	rs7938782	11	10558777	G	A	A	-0.246127	0.0707713	0.105757	0.894243	0.246127	1.27906	0.199712
Latino	VPS13C	rs2251086	15	61997385	C	T	C	0.236127	0.0448979	0.855848	0.855848	0.236127	1.26633	0.185629
Latino	SETD1A	rs11150601	16	30977799	A	G	A	0.278549	0.0009807	0.558559	0.558559	0.278549	1.32121	0.152122
Latino	LCORL	rs34025766	4	17968811	A	T	T	-0.181487	0.113168	0.162728	0.837272	0.181487	1.199	0.14282
Latino	MAPT	rs62053943	17	43744203	T	C	C	-0.157566	0.303994	0.0815473	0.918453	0.157566	1.17066	0.135503
Latino	MBNL2	rs4771268	13	97865021	C	T	C	0.164418	0.159788	0.849848	0.849848	0.164418	1.17871	0.131849
Latino	GAK	rs873786	4	925376	T	C	C	-0.145887	0.428415	0.0514585	0.948542	0.145887	1.15707	0.129665
Latino	ITGA8	rs896435	10	15557406	T	C	T	0.192646	0.0281797	0.673742	0.673742	0.192646	1.21245	0.125216
Latino	KCNIP3	rs2042477	2	96000943	T	A	T	0.195749	0.0292186	0.614394	0.614394	0.195749	1.21622	0.117267
Latino	SCAF11	rs7134559	12	46419086	T	C	C	-0.153952	0.0923368	0.274674	0.725326	0.153953	1.16644	0.107716
Latino	GBF1	rs10748818	10	104015279	G	A	A	-0.128259	0.215014	0.193466	0.806534	0.128259	1.13685	0.099401
Latino	MED12L	rs11707416	3	151108965	A	T	T	-0.142657	0.111538	0.296694	0.703306	0.142657	1.15333	0.0973434
Latino	RPS6KL1	rs3742785	14	75373034	C	A	A	-0.136564	0.129559	0.325148	0.674852	0.136564	1.14633	0.0898745
Latino	TRIM40	rs9261484	6	30108683	T	C	C	-0.148277	0.0962473	0.404453	0.595547	0.148277	1.15983	0.0869153
Latino	IP6K2	rs12497850	3	48748989	T	G	T	0.112949	0.280872	0.776779	0.776779	0.112949	1.11957	0.0849892
Latino	CAB39L	rs9568188	13	49927732	C	T	T	-0.127131	0.147369	0.320593	0.679407	0.127131	1.13557	0.0843369
Latino	MIPOL1	rs12147950	14	37989270	C	T	C	0.143939	0.074285	0.555709	0.555709	0.143939	1.15481	0.079216
Latino	MCCC1	rs10513789	3	182760073	G	T	T	-0.110769	0.229507	0.272152	0.727848	0.110769	1.11714	0.0785601
Latino	GALC	rs979812	14	88464264	T	G	T	0.152736	0.0648943	0.514909	0.514909	0.152736	1.16502	0.0783148
Latino	BST1	rs4698412	4	15737348	A	G	A	0.118592	0.16552	0.626251	0.626251	0.118592	1.12591	0.0730883
Latino	RIMS1	rs12528068	6	72487762	T	C	C	-0.0890205	0.433091	0.16593	0.83407	0.0890205	1.0931	0.0720588
Latino	FAM47E	rs4101061	4	77147969	G	A	G	0.139574	0.12093	0.512909	0.512909	0.139574	1.14978	0.0713445
Latino	FGF20	rs620513	8	16697593	T	G	G	-0.102145	0.295644	0.287343	0.712657	0.102145	1.10754	0.0711861
Latino	RETREG3	rs12951632	17	40741013	C	T	T	-0.0914235	0.36005	0.202518	0.797482	0.0914235	1.09573	0.0709302
Latino	FYN	rs997368	6	112243291	G	A	A	-0.0881565	0.408935	0.202259	0.797741	0.0881565	1.09216	0.0684841
Latino	DLG2	rs12283611	11	83487277	A	C	C	-0.0964389	0.289145	0.319886	0.680114	0.0964389	1.10124	0.0644206
Latino	CLCN3	rs62333164	4	170583157	A	G	G	-0.0780245	0.502263	0.172529	0.827471	0.0780245	1.08115	0.0629233
Latino	UBTF	rs2269906	17	42294337	C	A	A	-0.127784	0.120173	0.511576	0.488424	0.127784	1.13631	0.0624202
Latino	BIN3	rs2280104	8	22525980	C	T	T	-0.214305	0.0251515	0.758349	0.241651	0.214305	1.239	0.0546011
Latino	WNT3	rs11658976	17	44866805	A	G	G	-0.103023	0.225474	0.483361	0.516639	0.103023	1.10852	0.0530876
Latino	CD19	rs2904880	16	28944396	G	C	G	0.103676	0.250932	0.4629	0.4629	0.103676	1.10924	0.0481338
Latino	UBAP2	rs6476434	9	34046391	T	C	T	0.0618038	0.533848	0.78636	0.78636	0.0618038	1.06375	0.04774
Latino	SPTSSB	rs1450522	3	161077630	G	A	G	0.125358	0.138192	0.374057	0.374057	0.125358	1.13355	0.0475801
Latino	LINC00693	rs6808178	3	28705690	C	T	T	-0.228445	0.0391328	0.810031	0.189969	0.228445	1.25664	0.0464879
Latino	IGSF9B	rs3802920	11	133787001	T	G	G	-0.0558563	0.629583	0.152408	0.847592	0.0558563	1.05745	0.0464299
Latino	MAP4K4	rs11683001	2	102396963	A	T	A	0.166534	0.0805362	0.258658	0.258658	0.166534	1.1812	0.0447712
Latino	CASC16	rs3104783	16	52636242	A	C	A	0.0600836	0.502376	0.662928	0.662928	0.0600836	1.06193	0.0394332
Latino	DYRK1A	rs2248244	21	38852361	A	G	A	0.147481	0.116815	0.252257	0.252257	0.147481	1.15891	0.0385415
Latino	STK39	rs1474055	2	169110394	T	C	T	0.144553	0.127077	0.254914	0.254914	0.144553	1.15552	0.0381332
Latino	NUCKS1	rs823118	1	205723572	T	C	T	0.0993442	0.245487	0.378801	0.378801	0.0993442	1.10445	0.0380586
Latino	KPNA1	rs55961674	3	122196892	T	C	T	0.272241	0.0413819	0.118806	0.118806	0.272241	1.3129	0.0358424
Latino	SCARB2	rs6825004	4	77110365	G	C	G	0.0741371	0.375895	0.47596	0.47596	0.0741371	1.07695	0.0353331
Latino	ELOVL7	rs1867598	5	60137959	G	A	G	0.292834	0.0262705	0.107321	0.107321	0.292834	1.34022	0.0352267
Latino	SIPA1L2	rs10797576	1	232664611	T	C	T	0.167376	0.0984258	0.199964	0.199964	0.167376	1.1822	0.0351525
Latino	GPNMB	rs199351	7	23300049	C	A	A	-0.0514675	0.56955	0.332443	0.667557	0.0514675	1.05281	0.0340563
Latino	SH3GL2	rs10756907	9	17727065	G	A	G	0.1262	0.185344	0.244831	0.244831	0.1262	1.13451	0.031882
Latino	FAM171A2	rs850738	17	42434630	G	A	G	0.101413	0.258888	0.30082	0.30082	0.101413	1.10673	0.0311088
Latino	FAM47E-STBD1	rs6854006	4	77198054	T	C	T	0.134365	0.192795	0.217977	0.217977	0.134365	1.14381	0.0303946
Latino	ITPKB	rs4653767	1	226916078	C	T	T	-0.0403914	0.659878	0.274048	0.725952	0.0403914	1.04122	0.0290531
Latino	PAM	rs26431	5	102365794	C	G	G	-0.132173	0.204573	0.795626	0.204374	0.132173	1.14131	0.0280686
Latino	RPS12	rs75859381	6	133210361	C	T	C	0.232957	0.0847824	0.107386	0.107386	0.232957	1.26233	0.0273985
Latino	NOD2	rs6500328	16	50736656	G	A	A	-0.0401528	0.648061	0.339693	0.660307	0.0401528	1.04097	0.0263401
Latino	BRIP1	rs61169879	17	59917366	T	C	T	0.117896	0.261608	0.192401	0.192401	0.117896	1.12513	0.0235086
Latino	MEX3C	rs8087969	18	48683589	G	T	T	-0.0333873	0.695608	0.343051	0.656949	0.0333873	1.03395	0.0218174
Latino	SPPL2B	rs55818311	19	2341047	T	C	C	-0.0370951	0.672378	0.518654	0.481346	0.0370951	1.03779	0.0178659
Latino	DNAH17	rs666463	17	76425480	T	A	T	0.171279	0.247477	0.086581	0.086581	0.171279	1.18682	0.0159178
Latino	RAB29	rs11557080	1	205737739	A	G	A	0.0948504	0.394811	0.152008	0.152008	0.0948504	1.09949	0.0148986
Latino	TMEM163	rs57891859	2	135464616	G	A	A	-0.0253369	0.770416	0.468989	0.531011	0.0253369	1.02566	0.0134429
Latino	FBRSL1	rs11610045	12	133063768	A	G	A	0.0555137	0.581149	0.238055	0.238055	0.0555137	1.05708	0.0134068
Latino	BAG3	rs72840788	10	121415685	A	G	A	0.0941556	0.443862	0.12281	0.12281	0.0941556	1.09873	0.0119799
Latino	ASXL3	rs1941685	18	31304318	T	G	T	0.0164186	0.861333	0.702678	0.702678	0.0164186	1.01655	0.0114985
Latino	CHRNB1	rs12600861	17	7355621	C	A	C	0.0333188	0.705164	0.320465	0.320465	0.0333188	1.03388	0.0107408
Latino	CRLS1	rs77351827	20	6006041	T	C	T	0.151523	0.367048	0.0659362	0.0659362	0.151523	1.1636	0.0106723
Latino	VAMP4	rs11578699	1	171719769	T	C	T	0.074857	0.530708	0.136397	0.136397	0.074857	1.07773	0.0104909
Latino	C5orf24	rs11950533	5	134199105	A	C	A	0.0434122	0.688023	0.177061	0.177061	0.0434122	1.04437	0.00779465
Latino	CTSB	rs1293298	8	11712443	C	A	C	0.0517823	0.679747	0.136529	0.136529	0.0517823	1.05315	0.00720376
Latino	SH3GL2	rs13294100	9	17579690	G	T	G	0.0157259	0.854278	0.455834	0.455834	0.0157259	1.01585	0.00717325
Latino	CAMK2D	rs13117519	4	114369065	T	C	T	0.0462568	0.721525	0.109526	0.109526	0.0462568	1.04734	0.0051586
Latino	LRRK2	rs76904798	12	40614434	T	C	T	0.0244957	0.811418	0.198712	0.198712	0.0244957	1.0248	0.00490353
Latino	TMEM175	rs34311866	4	951947	C	T	C	0.0447074	0.747745	0.101892	0.101892	0.0447074	1.04572	0.00463707
Latino	FAM49B	rs2086641	8	130901909	C	T	C	0.0124027	0.888305	0.320761	0.320761	0.0124027	1.01248	0.00398711
Latino	FCGR2A	rs6658353	1	161469054	C	G	G	-0.0051697	0.951944	0.387927	0.612073	0.00516969	1.00518	0.00316239
Latino	GBAP1	rs76763715	1	155205634	T	C	C	-0.555347	0.115332	0.9983	0.0017	0.555347	1.74255	0.00126074
Latino	GCH1	rs11158026	14	55348869	T	C	C	-0.0017014	0.983584	0.423264	0.576736	0.0017014	1.0017	0.00098113
Latino	RIT2	rs12456492	18	40673380	G	A	A	-0.0007626	0.992634	0.347751	0.652249	0.00076264	1.00076	0.00049737

## Sheet: Suppl 4
Supplementary Table 4 - Highest Population Attributable Risk estimates for Alzheimer's and Parkinson's diseases across diverse ancestries
Alzheimer's disease
Ancestry	Locus	SNP	Chromosome	Position	Effect allele	Other allele	Risk allele	Beta	p-value†	Effect allele frequency	Risk allele frequency	Beta (absolute value)	Odds ratio	PAR
European	APOE*	rs1065853	19	44909976	T	G	G	-0.6908	2.85e-174	0.0589	0.9411	0.6908	1.99531	0.483654
European	CASS4	rs113221226	20	56449045	A	G	G	-0.1264	1.89e-11	0.0807	0.9193	0.1264	1.13474	0.110212
European	HLA-DRB1;HLA-DQA1	rs35472547	6	32592593	T	G	G	-0.0869	4.92e-09	0.1479	0.8521	0.0869	1.09079	0.0718053
European	CLU	rs1532278	8	27608798	T	C	C	-0.1092	1.05e-25	0.3768	0.6232	0.1092	1.11539	0.0670843
European	APOE*	rs1081105	19	44909698	A	C	C	-0.9599	3.85e-295	0.9582	0.0418	0.9599	2.61144	0.0631072
European	TSPAN14	rs7922621	10	80491788	A	C	A	0.0802	3.99e-10	0.8017	0.8017	0.0802	1.0835	0.0627445
European	SLC24A4	rs36026988	14	92472038	T	C	T	0.0802	1.57e-10	0.7905	0.7905	0.0802	1.0835	0.0619222
European	PICALM;EED*	rs9787874	11	86149263	A	G	A	0.1047	3.38e-25	0.5291	0.5291	0.1047	1.11038	0.0551783
European	MS4A6A	rs2278867	11	60175636	A	T	A	0.0875	2.78e-17	0.6034	0.6034	0.0875	1.09144	0.052291
European	EPHA1-AS1	rs11771145	7	143413669	A	G	G	-0.0748	1.81e-12	0.3459	0.6541	0.0748	1.07767	0.0483469
African American	APOE*	rs7412	19	45412079	T	C	C	-0.4585	2.54e-12	0.1059	0.8941	0.4585	1.5817	0.342148
African American	APOE*	rs429358	19	45411941	T	C	C	-0.8237	2.59e-60	0.7542	0.2458	0.8237	2.27892	0.239172
African American	TSPAN14	rs7922621	10	82251544	A	C	A	0.1577	0.03986	0.93	0.93	0.1577	1.17081	0.137081
African American	TRANK1	rs9867455	3	36953424	A	T	T	-0.1071	0.007598	0.326	0.674	0.1071	1.11305	0.0707984
African American	PICALM*	rs9787874	11	85860305	A	G	A	0.0851	0.02684	0.5445	0.5445	0.0851	1.08883	0.0461344
African American	CD2AP	rs7738044	6	47469273	A	G	G	-0.1012	0.01092	0.6669	0.3331	0.1012	1.1065	0.0342591
African American	BIN1	rs34779859	2	127892768	T	G	T	0.143	0.01698	0.2221	0.2221	0.143	1.15373	0.0330161
African American	SPI1	rs4434960	11	47454551	A	T	T	-0.1187	0.01149	0.7978	0.2022	0.1187	1.12603	0.0248504
African American	SCIMP/RABEP1	rs57402520	17	5139807	A	G	A	0.1443	0.006655	0.1479	0.1479	0.1443	1.15523	0.0224433
African American	MME	rs61762319	3	154801978	A	G	G	-0.8326	0.03729	0.9935	0.0065	0.8326	2.29929	0.00837465
East Asian	APOE*	rs7412	19	45412079	T	C	C	-0.514666	2.55e-08	0.02701	0.97299	0.514666	1.67308	0.395734
East Asian	APOE*	rs429358	19	45411941	C	T	C	1.22053	1.09e-134	0.2428	0.2428	1.22053	3.389	0.367108
East Asian	SORL1	rs3781837	11	121448972	C	T	T	-0.250643	2.96e-10	0.2139	0.7861	0.250643	1.28485	0.182954
East Asian	CLU	rs1532278	8	27466315	T	C	C	-0.128515	0.0005621	0.2608	0.7392	0.128515	1.13714	0.0920425
East Asian	PICALM*	rs9787874	11	85860305	G	A	A	-0.138917	3.58e-05	0.4058	0.5942	0.138917	1.14903	0.0813493
East Asian	KANSL1	rs7225002	17	44189067	A	G	A	0.079735	0.01649	0.5067	0.5067	0.079735	1.083	0.0403588
Latino	APOE*	rs429358	19	45411941	C	T	C	0.716317	5.49e-14	0.210868	0.210868	0.716317	2.04688	0.180834
Latino	PICALM*	rs9787874	11	85860305	G	A	A	-0.184856	0.0162685	0.447227	0.552773	0.184856	1.20305	0.100912
Latino	ABCA7	rs12151021	19	1050874	A	G	A	0.184236	0.0199669	0.337433	0.337433	0.184236	1.2023	0.0639007
Parkinson's disease
Ancestry	Locus	SNP	Chromosome	Position	Effect allele	Other allele	Risk allele	Beta	p-value†	Effect allele frequency	Risk EAF	Beta (absolute value)	Odds ratio	PAR
European	MAPT	rs62053943	17	45666837	T	C	C	-0.27	3.58e-68	0.1552	0.8448	0.27	1.30996	0.207518
European	MAPT	rs117615688	17	45720942	A	G	G	-0.2324	6.71e-16	0.067	0.933	0.2324	1.26162	0.196203
European	GAK	rs873786	4	931588	T	C	C	-0.1731	1.79e-21	0.0988	0.9012	0.1731	1.18898	0.145528
European	HLA-DRB5	rs112485576	6	32610995	A	C	C	-0.1676	6.96e-28	0.163	0.837	0.1676	1.18246	0.132488
European	GS1-124K5.11	rs76949143	7	66544864	A	T	T	-0.1432	1.43e-08	0.0507	0.9493	0.1432	1.15396	0.127517
European	MCCC1	rs10513789	3	183042285	T	G	T	0.1485	1.22e-34	0.8112	0.8112	0.1485	1.16009	0.11494
European	SNCA	rs356182	4	89704960	A	G	G	-0.2774	3.89e-154	0.6278	0.3722	0.2774	1.31969	0.106337
European	CHD9	rs10221156	16	52935514	A	G	G	-0.1156	1.08e-10	0.0932	0.9068	0.1156	1.12255	0.100012
European	VPS13C*	rs2251086	15	61705186	T	C	C	-0.1186	6.08e-18	0.1417	0.8583	0.1186	1.12592	0.0975354
European	KCNS3	rs76116224	2	17966582	A	T	A	0.1104	1.27e-08	0.9042	0.9042	0.1104	1.11672	0.0954667
African/African Admixed	GBF1	rs10748818	10	102255522	A	G	A	0.187	0.01233	0.8696	0.8696	0.187	1.20563	0.151689
African/African Admixed	MCCC1	rs10513789	3	183042285	T	G	T	0.1727	0.006314	0.8122	0.8122	0.1727	1.18851	0.132778
African/African Admixed	GBA1	rs3115534	1	155235878	T	G	G	-0.4494	2.4e-14	0.7816	0.2184	0.4494	1.56737	0.110252
African/African Admixed	VPS13C*	rs2251086	15	61705186	T	C	C	-0.1192	0.01957	0.3778	0.6222	0.1192	1.1266	0.0730162
African/African Admixed	SNCA	rs356182	4	89704960	A	G	G	-0.2188	2.48e-05	0.6818	0.3182	0.2188	1.24458	0.0722065
African/African Admixed	FYN	rs997368	6	111922088	A	G	A	0.2066	0.0002744	0.3057	0.3057	0.2066	1.22949	0.0655562
African/African Admixed	LCORL	rs34025766	4	17967188	A	T	T	-0.1061	0.03149	0.4289	0.5711	0.1061	1.11193	0.0600841
African/African Admixed	SH3GL2	rs13294100	9	17579692	T	G	G	-0.1849	0.002815	0.7672	0.2328	0.1849	1.2031	0.0451467
African/African Admixed	RIMS1	rs12528068	6	71778059	T	C	T	0.1037	0.03324	0.4097	0.4097	0.1037	1.10927	0.0428487
African/African Admixed	RIT2	rs12456492	18	43093415	A	G	G	-0.1282	0.01423	0.709	0.291	0.1282	1.13678	0.0382794
East Asian	HLA-DRB5	rs112485576	6	32578772	A	C	C	-0.1605	0.0002972	0.0697115	0.930288	0.1605	1.1741	0.139386
East Asian	ASXL3	rs1941685	18	31304318	T	G	T	0.1539	5.9e-05	0.884615	0.884615	0.1539	1.16637	0.128295
East Asian	RAB29	rs11557080	1	205737739	A	G	A	0.2126	2.91e-20	0.519231	0.519231	0.2126	1.23689	0.109528
East Asian	VPS13C*	rs2251086	15	61997385	C	T	C	0.128	5.56e-05	0.829327	0.829327	0.128	1.13655	0.101727
East Asian	ITPKB	rs4653767	1	226916078	C	T	T	-0.1305	3.18e-07	0.264423	0.735577	0.1305	1.1394	0.0930017
East Asian	CLCN3	rs62333164	4	170583157	A	G	G	-0.1028	0.03004	0.0600962	0.939904	0.1028	1.10827	0.0923639
East Asian	DLG2	rs12283611	11	83487277	A	C	C	-0.1187	5.82e-06	0.269231	0.730769	0.1187	1.12603	0.0843332
East Asian	SETD1A	rs11150601	16	30977799	A	G	A	0.092	0.0258	0.949519	0.949519	0.092	1.09636	0.0838298
East Asian	MCCC1	rs10513789	3	182760073	G	T	T	-0.1901	1.1e-16	0.608173	0.391827	0.1901	1.20937	0.0758172
East Asian	SCARB2	rs6825004	4	77110365	G	C	C	-0.1192	4.38e-07	0.379808	0.620192	0.1192	1.1266	0.0727977
Latino	MAPT	rs117615688	17	43798308	A	G	G	-0.74073	0.000229116	0.0455625	0.954438	0.74073	2.09747	0.511591
Latino	KCNS3	rs76116224	2	18147848	T	A	A	-0.359278	0.026846	0.0733447	0.926655	0.359278	1.4323	0.286015
Latino	SNCA	rs356182	4	90626111	A	G	G	-0.460053	2.48e-08	0.555666	0.444334	0.460053	1.58416	0.206073
Latino	VPS13C*	rs2251086	15	61997385	C	T	C	0.236127	0.044898	0.855848	0.855848	0.236127	1.26633	0.185629
Latino	SETD1A	rs11150601	16	30977799	A	G	A	0.278549	0.000980698	0.558559	0.558559	0.278549	1.32121	0.152122
Latino	ITGA8	rs896435	10	15557406	T	C	T	0.192646	0.0281797	0.673742	0.673742	0.192646	1.21245	0.125216
Latino	KCNIP3	rs2042477	2	96000943	T	A	T	0.195749	0.0292186	0.614394	0.614394	0.195749	1.21622	0.117267
Latino	BIN3	rs2280104	8	22525980	C	T	T	-0.214305	0.0251515	0.758349	0.241651	0.214305	1.239	0.0546011
Latino	LINC00693	rs6808178	3	28705690	C	T	T	-0.228445	0.0391328	0.810031	0.189969	0.228445	1.25664	0.0464879
Latino	KPNA1	rs55961674	3	122196892	T	C	T	0.272241	0.0413819	0.118806	0.118806	0.272241	1.3129	0.0358424
† Results filtered by p < 0.05 to show marginally significant results
* Universal targets that replicate across ancestries

## Sheet: Suppl 5
Supplementary Table 5. Population attributable risk for other Parkinson's disease-related coding variants for comparison
Nearest gene	Protein change	European	African/African Admixed	East Asian	Latino
GBA1	E326K	0.004731	-	-	0.007177
GBA1	T369M	0.004731	-	-	0.004267
GBA1	L483P	-	-	-	-
LRRK2	G2019S	0.015282	-	-	-
LRRK2	G2385R	-	-	0.03283	-
LRRK2	R1628P	-	-	-	-
LRRK2	R1441G	-	-	-	-
PAR values are missing due to absence in summary statistics for specific variants, possibly stemming from lack of imputation or their very low frequency in specific populations

## Sheet: Suppl 6
Supplementary Table 6. Population attributable risk for highest posterior probability (PP > 80%) in AD-related variants
Alzheimer's disease
Ancestry	Nearest gene	MarkerName	SNP.PP*	Chromosome	Position	Effect allele	Other allele	Risk allele	Beta	p-value	Effect allele frequency	Risk allele frequency	Beta (absolute value)	Odds ratio	PAR
European	APOE	chr19:44883210:G:GTAA	1	19	44883210	G	GTAA	GTAA	-0.8782	0	0.8225	0.1775	0.8782	2.40656	0.199786
European	ABCA7	chr19:1050875:A:G	1	19	1050875	A	G	A	0.1226	7.692e-30	0.3391	0.3391	0.1226	1.13043	0.0423562
European	BIN1	chr2:127135234:C:T	1	2	127135234	T	C	T	0.1757	2.427e-64	0.3884	0.3884	0.1757	1.19208	0.0694247
European	TREM2	chr6:41161514:C:T	0.980866	6	41161514	T	C	T	0.8562	4.389e-18	0.0032	0.0032	0.8562	2.3542	0.00431474
European	TREML2	chr6:41161514:C:T	0.980865	6	41161514	T	C	T	0.8562	4.389e-18	0.0032	0.0032	0.8562	2.3542	0.00431474
European	INPP5D	chr2:233117202:G:C	0.975601	2	233117202	C	G	C	0.0872	2.997e-12	0.7634	0.7634	0.0872	1.09111	0.0650335
European	GRN	chr17:44352876:C:T	0.952039	17	44352876	T	C	T	0.0633	2.845e-08	0.2897	0.2897	0.0633	1.06535	0.0185791
European	APH1B	chr15:63277703:C:T	0.941738	15	63277703	T	C	T	0.1215	1.984e-16	0.1497	0.1497	0.1215	1.12919	0.0189727
European	ABI3	chr17:49219935:T:C	0.938101	17	49219935	T	C	T	0.2774	8.18e-08	0.0132	0.0132	0.2774	1.31969	0.00420223
European	MS4A4A	chr11:60173126:T:A	0.934729	11	60173126	A	T	T	-0.0971	3.79e-20	0.3632	0.6368	0.0971	1.10197	0.0609754
European	UNC5CL	chr6:40974457:G:A	0.849022	6	40974457	A	G	A	0.8111	1.197e-16	0.0032	0.0032	0.8111	2.25038	0.00398528
African American	APOE	chr19:45411941	1	19	45411941	T	C	C	-0.8237	2.59e-60	0.7542	0.2458	0.8237	2.27892	0.239172
East Asian	APOE	chr19:45411941	1	19	45411941	C	T	C	1.22053	1.09e-134	0.2428	0.2428	1.22053	3.389	0.367108
Latino	APOE	chr19:45411941	0.999936	19	45411941	C	T	C	0.716317	5.49e-14	0.210868	0.210868	0.716317	2.04688	0.180834
*SNP.PP, SNP Posterior Probability

## Sheet: Suppl 7
Supplementary Table 7. Population attributable risk for highest posterior probability (PP > 80%) in PD-related variants
Parkinson's disease
Ancestry	Nearest gene	MarkerName	SNP.PP*	Chromosome	Position	Effect allele	Other allele	Risk allele	Beta	p-value	Effect allele frequency	Risk allele frequency	Beta (absolute value)	Odds ratio	PAR
European	INPP5F	rs117896735	1	10	119776815	A	G	A	0.4354	2.36e-28	0.0166	0.0166	0.4354	1.54558	0.00897536
European	LRRK2	rs34637584	1	12	40340400	A	G	A	2.4289	3.61e-148	0.0015	0.0015	2.4289	11.3464	0.0152824
European	STK39	rs2390669	1	2	168235432	A	C	C	-0.1662	7.49e-34	0.8633	0.1367	0.1662	1.18081	0.0241205
European	TMEM175	rs34311866	1	4	958159	T	C	C	-0.2126	9.98e-70	0.8065	0.1935	0.2126	1.23689	0.0438291
European	WNT3	rs199526	1	17	46770341	C	G	G	-0.2115	1.82e-65	0.2195	0.7805	0.2115	1.23553	0.155285
European	BAG3	rs144814361	1	10	119651405	T	C	T	0.4152	3.27e-21	0.0175	0.0175	0.4152	1.51467	0.00892639
European	RAB29	rs708723	1	1	205770138	T	C	T	0.1068	1.94e-29	0.5666	0.5666	0.1068	1.11271	0.0600289
European	HIP1R	rs10847864	0.999989	12	122842051	T	G	T	0.1478	1.47e-37	0.364	0.364	0.1478	1.15928	0.054801
European	TMEM163	rs57891859	0.999928	2	134707046	A	G	A	0.0807	4.55e-14	0.7185	0.7185	0.0807	1.08405	0.0569479
European	MAPT	rs242941	0.999871	17	45815154	A	C	A	0.072	1.5e-12	0.3161	0.3161	0.072	1.07466	0.0230545
European	CD19	rs2904880	0.998639	16	28933075	C	G	G	-0.065	7.87e-10	0.3094	0.6906	0.065	1.06716	0.0443243
European	SNCA	rs356182	0.997387	4	89704960	A	G	G	-0.2774	3.89e-154	0.6278	0.3722	0.2774	1.31969	0.106337
European	PMVK	rs114138760	0.996668	1	154925709	C	G	C	0.2812	4.19e-09	0.0112	0.0112	0.2812	1.32472	0.00362367
European	KCNS3	rs76116224	0.986233	2	17966582	A	T	A	0.1104	1.27e-08	0.9042	0.9042	0.1104	1.11672	0.0954667
European	LOC100131289	rs9295746	0.976844	6	27762285	T	C	C	-0.0744	1.98e-11	0.7694	0.2306	0.0744	1.07724	0.0174993
European	SPPL2B	rs55818311	0.969278	19	2341049	T	C	C	-0.0696	4.18e-10	0.6937	0.3063	0.0696	1.07208	0.021601
European	SATB1	rs74888441	0.934454	3	18408777	A	G	G	-0.1282	8.59e-09	0.9456	0.0544	0.1282	1.13678	0.00738589
European	GAK	rs11248057	0.933676	4	912343	C	G	G	-0.1531	3.81e-32	0.7108	0.2892	0.1531	1.16544	0.045661
European	FAM171A2	rs850738	0.811741	17	44357262	A	G	G	-0.071	1.29e-11	0.6056	0.3944	0.071	1.07358	0.028202
European	ELOVL7	rs1867598	0.809298	5	60842132	A	G	G	-0.1554	2.52e-23	0.9019	0.0981	0.1554	1.16813	0.0162255
European	RIT2	rs12456492	0.803164	18	43093415	A	G	G	-0.0983	3.8e-23	0.6816	0.3184	0.0983	1.10329	0.0318415
African/African Admixed	GBA1	rs3115534	1	1	155235878	T	G	G	-0.4494	2.4e-14	0.7816	0.2184	0.4494	1.56737	0.110252
*SNP.PP, SNP Posterior Probability
**Posterior probability for East Asian and Latino populations <80%
